# Supplementary material for: Developmental Changes of Human Neural Progenitor Cells Grafted into the Ventricular System and Prefrontal Cortex of Mouse Brain in Utero
Source: Cells. 2023 Mar 31;12(7):1067. doi: 10.3390/cells12071067 (PMC10093207; doi:10.3390/cells12071067)
Supplement: Supplementary file 1 [file cells-12-01067-s001.zip]

Archive with 7 entries (7 files):
- MDPI_CELLS_Supplementary Materials.pdf
- VideoS1.mp4
- VideoS2.mp4
- VideoS3.mp4
- VideoS4.mp4
- VideoS5.mp4
- VideoS6.mp4
